# Supplementary material for: Genetic Evolution and Molecular Selection of the HE Gene of Influenza C Virus
Source: Viruses. 2019 Feb 19;11(2):167. doi: 10.3390/v11020167 (PMC6409753; doi:10.3390/v11020167)
Supplement: Supplementary file 1 [file viruses-11-00167-s001.zip]

Archive with 3 entries (3 files):
- Supplementary Materials 1.xlsx
- Supplementary materials 2.pdf
- Supplementary Materials 3.xlsx
