# Supplementary material for: Genetic Evolution and Molecular Selection of the HE Gene of Influenza C Virus
Source: Viruses. 2019 Feb 19;11(2):167. doi: 10.3390/v11020167 (PMC6409753; doi:10.3390/v11020167)
Supplement: Supplementary file 1 [file viruses-11-00167-s001.zip › Supplementary Materials 1.xlsx]

## Sheet: Sheet1
HE gene						M gene
accession number	sequence name	isolate year	hosts	countries		accession number	sequence name	isolate year	hosts	countries
LC385859	C/Yamagata/15/2004	2004	human	Japan		MH348118	C/Bovine/Montana/12/2016	2016	bovine	USA
LC385860	C/Yamagata/1/2016	2016	human	Japan		AB182362	C/Aichi/1/99	1999	human	Japan
LC385862	C/Yamagata/6/2016	2016	human	Japan		AB982140	C/Biliran/1/2013	2013	human	Philippines
LC385864	C/Yamagata/24/2016	2016	human	Japan		AB982141	C/Biliran/2/2013	2013	human	Philippines
LC385865	C/Yamagata/26/2016	2016	human	Japan		AB982142	C/Biliran/3/2013	2013	human	Philippines
LC385866	C/Yamagata/35/2016	2016	human	Japan		LC123845	C/Fukuoka/1/2005	2005	human	Japan
MH348116	C/Bovine/Montana/12/2016	2016	bovine	USA		LC123870	C/Fukuoka/1/2012	2012	human	Japan
CY239418	C/Minnesota/01/2015	2015	human	USA		LC123846	C/Fukuoka/2/2006	2006	human	Japan
CY239424	C/Minnesota/04/2015	2015	human	USA		LC123818	C/Georgia/1/69	1969	human	USA
CY239427	C/Minnesota/05/2015	2015	human	USA		LC123815	C/Great/Lakes/1167/1954	1954	human	USA
CY239433	C/Minnesota/08/2015	2015	human	USA		AB099602	C/Greece/79	1979	human	Greece
CY239438	C/Minnesota/12/2015	2015	human	USA		AB099595	C/Hiroshima/246/2000	2000	human	Japan
CY239442	C/Minnesota/14/2015	2015	human	USA		AB099596	C/Hiroshima/247/2000	2000	human	Japan
CY239444	C/Minnesota/15/2015	2015	human	USA		AB099597	C/Hiroshima/248/2000	2000	human	Japan
CY239446	C/Minnesota/16/2015	2015	human	USA		AB099594	C/Hiroshima/249/2000	2000	human	Japan
CY239447	C/Minnesota/17/2015	2015	human	USA		AB099598	C/Hiroshima/250/2000	2000	human	Japan
CY239450	C/Minnesota/19/2015	2015	human	USA		AB099599	C/Hiroshima/251/2000	2000	human	Japan
CY239452	C/Minnesota/20/2015	2015	human	USA		AB099593	C/Hiroshima/252/99	1999	human	Japan
CY239454	C/Minnesota/21/2015	2015	human	USA		AB099592	C/Hiroshima/290/99	1999	human	Japan
CY239455	C/Minnesota/22/2015	2015	human	USA		KM507557	C/India/P135047/2013	2013	human	India
CY239459	C/Minnesota/24/2015	2015	human	USA		LC123816	C/Johannesburg/4/67	1967	human	South Africa
CY239465	C/Minnesota/03/2014	2014	human	USA		AB099601	C/Kansas/1/79	1979	human	USA
CY239467	C/Minnesota/04/2014	2014	human	USA		AB982131	C/Leyte/1/2011	2011	human	Philippines
CY239469	C/Minnesota/27/2015	2015	human	USA		AB982143	C/Leyte/1/2013	2013	human	Philippines
CY239481	C/Minnesota/33/2015	2015	human	USA		AB982132	C/Leyte/2/2011	2011	human	Philippines
CY239484	C/Minnesota/01/2016	2016	human	USA		AB982144	C/Leyte/2/2013	2013	human	Philippines
KT232085	C/India/P119564/2011	2011	human	India		AB982133	C/Leyte/3/2011	2011	human	Philippines
LC122632	C/Taylor/1233/1947	1947	human	the United Kingdom		AB982145	C/Leyte/3/2013	2013	human	Philippines
LC122633	C/Great_Lakes/1167/1954	1954	human	USA		CY239468	C/Minnesota/04/2014	2014	human	USA
LC122634	C/California/78	1978	human	USA		AB086763	C/Miyagi/1/90	1990	human	Japan
LC122635	C/Mississippi/80	1980	human	USA		AB086767	C/Miyagi/1/93	1993	human	Japan
LC122636	C/pig/Beijing/115/81	1981	swine	China		AB086774	C/Miyagi/1/94	1994	human	Japan
LC122637	C/England/892/1983	1983	human	the United Kingdom		AB086783	C/Miyagi/1/97	1997	human	Japan
LC122638	C/Yamagata/5/2002	2002	human	Japan		AB086786	C/Miyagi/1/99	1999	human	Japan
LC122639	C/Miyagi/4/2002	2002	human	Japan		LC123826	C/Miyagi/11/2002	2002	human	Japan
LC122640	C/Miyagi/11/2002	2002	human	Japan		LC123836	C/Miyagi/12/2004	2004	human	Japan
LC122641	C/Miyagi/20/2002	2002	human	Japan		AB099585	C/Miyagi/2/2000	2000	human	Japan
LC122642	C/Miyagi/28/2002	2002	human	Japan		LC123843	C/Miyagi/2/2005	2005	human	Japan
LC122643	C/Miyagi/31/2002	2002	human	Japan		LC123858	C/Miyagi/2/2008	2008	human	Japan
LC122645	C/Yamagata/26/2004	2004	human	Japan		LC123869	C/Miyagi/2/2012	2012	human	Japan
LC122646	C/Miyagi/25/2004	2004	human	Japan		LC123878	C/Miyagi/2/2014	2014	human	Japan
LC122647	C/Miyagi/47/2004	2004	human	Japan		AB086766	C/Miyagi/2/92	1992	human	Japan
LC122648	C/Yamagata/1/2005	2005	human	Japan		AB086768	C/Miyagi/2/93	1993	human	Japan
LC122649	C/Yamagata/2/2005	2005	human	Japan		AB086775	C/Miyagi/2/94	1994	human	Japan
LC122650	C/Yamagata/3/2005	2005	human	Japan		AB086777	C/Miyagi/2/96	1996	human	Japan
LC122651	C/Miyagi/2/2005	2005	human	Japan		AB086784	C/Miyagi/2/98	1998	human	Japan
LC122652	C/Miyagi/4/2005	2005	human	Japan		LC123827	C/Miyagi/20/2002	2002	human	Japan
LC122653	C/Fukuoka/1/2005	2005	human	Japan		LC123837	C/Miyagi/25/2004	2004	human	Japan
LC122654	C/Fukuoka/2/2006	2006	human	Japan		LC123828	C/Miyagi/28/2002	2002	human	Japan
LC122655	C/Yamagata/1/2006	2006	human	Japan		AB099586	C/Miyagi/3/2000	2000	human	Japan
LC122656	C/Yamagata/9/2006	2006	human	Japan		LC123860	C/Miyagi/3/2010	2010	human	Japan
LC122657	C/Yamagata/13/2006	2006	human	Japan		AB086769	C/Miyagi/3/93	1993	human	Japan
LC122658	C/Yamagata/20/2006	2006	human	Japan		AB086776	C/Miyagi/3/94	1994	human	Japan
LC122659	C/Miyagi/4/2006	2006	human	Japan		AB086787	C/Miyagi/3/99	1999	human	Japan
LC122660	C/Yamagata/1/2007	2007	human	Japan		LC123829	C/Miyagi/31/2002	2002	human	Japan
LC122661	C/Yamagata/3/2008	2008	human	Japan		AB099587	C/Miyagi/4/2000	2000	human	Japan
LC122662	C/Yamagata/11/2008	2008	human	Japan		LC123825	C/Miyagi/4/2002	2002	human	Japan
LC122663	C/Yamagata/16/2008	2008	human	Japan		LC123844	C/Miyagi/4/2005	2005	human	Japan
LC122664	C/Miyagi/2/2008	2008	human	Japan		LC123852	C/Miyagi/4/2006	2006	human	Japan
LC122665	C/Miyagi/3/2010	2010	human	Japan		AB086770	C/Miyagi/4/93	1993	human	Japan
LC122666	C/Tokyo/3/2010	2010	human	Japan		AB086778	C/Miyagi/4/96	1996	human	Japan
LC122667	C/Yamagata/1/2012	2012	human	Japan		AB086785	C/Miyagi/4/98	1998	human	Japan
LC122669	C/Yamagata/7/2012	2012	human	Japan		LC123838	C/Miyagi/42/2004	2004	human	Japan
LC122670	C/Yamagata/14/2012	2012	human	Japan		LC123839	C/Miyagi/47/2004	2004	human	Japan
LC122672	C/Miyagi/2/2012	2012	human	Japan		AB099588	C/Miyagi/5/2000	2000	human	Japan
LC122673	C/Fukuoka/1/2012	2012	human	Japan		LC123879	C/Miyagi/5/2014	2014	human	Japan
LC122674	C/Miyagi/2/2014	2014	human	Japan		AB086764	C/Miyagi/5/91	1991	human	Japan
LC122675	C/Miyagi/5/2014	2014	human	Japan		AB086771	C/Miyagi/5/93	1993	human	Japan
LC122676	C/Miyagi/6/2014	2014	human	Japan		LC123880	C/Miyagi/6/2014	2014	human	Japan
LC122677	C/Tokyo/1/2014	2014	human	Japan		AB086772	C/Miyagi/6/93	1993	human	Japan
LC122678	C/Tokyo/4/2014	2014	human	Japan		AB086779	C/Miyagi/6/96	1996	human	Japan
LC013253	C/Yamagata/6/2014	2014	human	Japan		AB086765	C/Miyagi/7/91	1991	human	Japan
LC013254	C/Yamagata/13/2014	2014	human	Japan		AB086773	C/Miyagi/7/93	1993	human	Japan
LC013256	C/Yamagata/15/2014	2014	human	Japan		AB086780	C/Miyagi/7/96	1996	human	Japan
LC013257	C/Yamagata/16/2014	2014	human	Japan		AB086781	C/Miyagi/8/96	1996	human	Japan
LC013258	C/Yamagata/30/2014	2014	human	Japan		AB086782	C/Miyagi/9/96	1996	human	Japan
LC013259	C/Yamagata/32/2014	2014	human	Japan		AB099600	C/NewJersey/76	1976	human	USA
LC013260	C/Yamagata/33/2014	2014	human	Japan		AB982146	C/Palawan/1/2013	2013	human	Philippines
LC013261	C/Yamagata/35/2014	2014	human	Japan		LC123817	C/Paris/1/67	1967	human	Paris
LC013263	C/Yamagata/18/2008	2008	human	Japan		AB099589	C/Saitama/1/2000	2000	human	Japan
AB978548	C/Leyte/1/2011	2011	human	Philippines		AB099590	C/Saitama/2/2000	2000	human	Japan
AB978549	C/Leyte/2/2011	2011	human	Philippines		AB099591	C/Saitama/3/2000	2000	human	Japan
AB978550	C/Leyte/3/2011	2011	human	Philippines		AB982134	C/Sendai/TU1/2008	2008	human	Japan
AB978553	C/Sendai/TU1/2008	2008	human	Japan		AB982138	C/Sendai/TU1/2012	2012	human	Japan
AB978554	C/Sendai/TU2/2008	2008	human	Japan		AB982135	C/Sendai/TU2/2008	2008	human	Japan
AB978555	C/Sendai/TU3/2008	2008	human	Japan		AB982139	C/Sendai/TU2/2012	2012	human	Japan
AB978557	C/Sendai/TU5/2008	2008	human	Japan		AB982136	C/Sendai/TU3/2008	2008	human	Japan
AB978558	C/Sendai/TU1/2012	2012	human	Japan		AB982137	C/Sendai/TU5/2008	2008	human	Japan
AB978559	C/Sendai/TU2/2012	2012	human	Japan		AB086761	C/Shizuoka/79	1979	human	Japan
AB978560	C/Biliran/1/2013	2013	human	Philippines		LC123881	C/Tokyo/1/2014	2014	human	Japan
AB978561	C/Biliran/2/2013	2013	human	Philippines		LC123861	C/Tokyo/3/2010	2010	human	Japan
AB978563	C/Leyte/1/2013	2013	human	Philippines		LC123882	C/Tokyo/4/2014	2014	human	Japan
AB978564	C/Leyte/2/2013	2013	human	Philippines		LC123840	C/Yamagata/1/2005	2005	human	Japan
AB978565	C/Leyte/3/2013	2013	human	Philippines		LC123847	C/Yamagata/1/2006	2006	human	Japan
AB978566	C/Palawan/1/2013	2013	human	Philippines		LC123853	C/Yamagata/1/2007	2007	human	Japan
KM504280	C/Victoria/2/2012	2012	human	Australia		LC123862	C/Yamagata/1/2012	2012	human	Japan
AB811847	C/Mie/231/2012	2012	human	Japan		LC123820	C/Yamagata/10/1981	1981	human	Japan
AB899775	C/Yamagata/7/81	1981	human	Japan		LC123855	C/Yamagata/11/2008	2008	human	Japan
AB899777	C/Yamagata/4/92	1992	human	Japan		LC123849	C/Yamagata/13/2006	2006	human	Japan
AB899778	C/Yamagata/7/2002	2002	human	Japan		LC123872	C/Yamagata/13/2014	2014	human	Japan
AB899779	C/Yamagata/14/2004	2004	human	Japan		LC123831	C/Yamagata/14/2004	2004	human	Japan
AB899780	C/Yamagata/2/2010	2010	human	Japan		LC123850	C/Yamagata/14/2006	2006	human	Japan
AB899781	C/Yamagata/4/2012	2012	human	Japan		LC123866	C/Yamagata/14/2012	2012	human	Japan
AB751603	C/Mie/180/2012	2012	human	Japan		LC123832	C/Yamagata/15/2004	2004	human	Japan
JX947861	C/Eastern_India/1202/2011	2011	human	India		LC123856	C/Yamagata/16/2008	2008	human	Japan
FR671422	C/JJ/1950	1950	human	/		LC123873	C/Yamagata/16/2014	2014	human	Japan
GQ853452	C/Singapore/DSO070203/2006	2006	human	Singapore		LC123833	C/Yamagata/18/2004	2004	human	Japan
GQ853453	C/Singapore/DSO070170/2006	2006	human	Singapore		LC123857	C/Yamagata/18/2008	2008	human	Japan
GQ853454	C/Singapore/DSO070193/2006	2006	human	Singapore		AB099581	C/Yamagata/2/2000	2000	human	Japan
GQ853455	C/Singapore/DSO050530/2006	2006	human	Singapore		LC123841	C/Yamagata/2/2005	2005	human	Japan
HM748623	C/Catalonia/1824/2009	2009	human	Spain		LC123859	C/Yamagata/2/2010	2010	human	Japan
HM748624	C/Catalonia/1754/2009	2009	human	Spain		AB099579	C/Yamagata/2/99	1999	human	Japan
HM748625	C/Catalonia/1945/2009	2009	human	Spain		LC123851	C/Yamagata/20/2006	2006	human	Japan
HM748626	C/Catalonia/2072/2009	2009	human	Spain		LC123834	C/Yamagata/26/2004	2004	human	Japan
HM748627	C/Catalonia/1372/2009	2009	human	Spain		LC123835	C/Yamagata/27/2004	2004	human	Japan
HM748629	C/Catalonia/1266/2009	2009	human	Spain		LC123867	C/Yamagata/28/2012	2012	human	Japan
HM748630	C/Catalonia/1284/2009	2009	human	Spain		LC123868	C/Yamagata/29/2012	2012	human	Japan
HM748631	C/Catalonia/1318/2009	2009	human	Spain		AB099582	C/Yamagata/3/2000	2000	human	Japan
HM748632	C/Catalonia/1430/2009	2009	human	Spain		LC123830	C/Yamagata/3/2004	2004	human	Japan
HM748633	C/Catalonia/1457/2009	2009	human	Spain		LC123842	C/Yamagata/3/2005	2005	human	Japan
HM748634	C/Catalonia/2588/2010	2010	human	Spain		LC123854	C/Yamagata/3/2008	2008	human	Japan
AB252153	C/Yamagata/3/2004	2004	human	Japan		LC123863	C/Yamagata/3/2012	2012	human	Japan
AB252154	C/Yamagata/15/2004	2004	human	Japan		LC123874	C/Yamagata/30/2014	2014	human	Japan
AB252155	C/Yamagata/27/2004	2004	human	Japan		LC123875	C/Yamagata/32/2014	2014	human	Japan
AB252156	C/Miyagi/12/2004	2004	human	Japan		LC123876	C/Yamagata/33/2014	2014	human	Japan
AB252157	C/Miyagi/42/2004	2004	human	Japan		LC123877	C/Yamagata/35/2014	2014	human	Japan
AB252158	C/Niigata/1/2004	2004	human	Japan		LC123864	C/Yamagata/4/2012	2012	human	Japan
AB252159	C/Fukushima/1/2004	2004	human	Japan		LC123821	C/Yamagata/4/92	1992	human	Japan
AB252160	C/Saitama/1/2004	2004	human	Japan		LC123823	C/Yamagata/5/2002	2002	human	Japan
AB252161	C/Kanagawa/2/2004	2004	human	Japan		LC123822	C/Yamagata/5/92	1992	human	Japan
AB252162	C/Osaka/2/2004	2004	human	Japan		AB099583	C/Yamagata/6/2000	2000	human	Japan
AB252163	C/Hiroshima/4/2004	2004	human	Japan		LC123871	C/Yamagata/6/2014	2014	human	Japan
AB252164	C/Fukuoka/2/2004	2004	human	Japan		LC123824	C/Yamagata/7/2002	2002	human	Japan
AB252165	C/Fukuoka/3/2004	2004	human	Japan		LC123865	C/Yamagata/7/2012	2012	human	Japan
AB219077	C/Miyagi/3/97	1997	human	Japan		LC123819	C/Yamagata/7/81	1981	human	Japan
AB219080	C/Yamagata/21/2004	2004	human	Japan		AB086762	C/Yamagata/7/88	1988	human	Japan
D87392	C/Miyagi/2/92	1992	human	Japan		AB099584	C/Yamagata/8/2000	2000	human	Japan
D87393	C/Miyagi/3/91	1991	human	Japan		AB099580	C/Yamagata/9/2000	2000	human	Japan
D87394	C/Miyagi/9/91	1991	human	Japan		LC123848	C/Yamagata/9/2006	2006	human	Japan
D88427	C/Miyagi/2/93	1993	human	Japan
AB182357	C/Aichi/1/99	1999	human	Japan
AB099410	C/Yamagata/2/99	1999	human	Japan
AB099412	C/Yamagata/2/2000	2000	human	Japan
AB099413	C/Yamagata/3/2000	2000	human	Japan
AB099414	C/Yamagata/6/2000	2000	human	Japan
AB099416	C/Miyagi/2/2000	2000	human	Japan
AB099417	C/Miyagi/3/2000	2000	human	Japan
AB099418	C/Miyagi/4/2000	2000	human	Japan
AB099420	C/Saitama/1/2000	2000	human	Japan
AB099421	C/Saitama/2/2000	2000	human	Japan
AB099422	C/Saitama/3/2000	2000	human	Japan
AB099423	C/Hiroshima/290/99	1999	human	Japan
AB099424	C/Hiroshima/252/99	1999	human	Japan
AB099425	C/Hiroshima/249/2000	2000	human	Japan
AB099426	C/Hiroshima/246/2000	2000	human	Japan
AB099427	C/Hiroshima/247/2000	2000	human	Japan
AB099428	C/Hiroshima/248/2000	2000	human	Japan
AB099429	C/Hiroshima/250/2000	2000	human	Japan
AB099430	C/Hiroshima/251/2000	2000	human	Japan
AB126194	C/Ann Arbor/1/50	1950	human	USA
AB086656	C/Shizuoka/79	1979	human	Japan
AB086657	C/Yamagata/1/86	1986	human	Japan
AB086658	C/Miyagi/1/90	1990	human	Japan
AB086659	C/Miyagi/5/91	1991	human	Japan
AB086660	C/Miyagi/7/91	1991	human	Japan
AB086661	C/Miyagi/5/93	1993	human	Japan
AB086662	C/Miyagi/2/96	1996	human	Japan
AB086663	C/Miyagi/6/96	1996	human	Japan
AB086664	C/Miyagi/9/96	1996	human	Japan
AB086665	C/Miyagi/1/97	1997	human	Japan
AB086666	C/Miyagi/2/98	1998	human	Japan
AB086667	C/Miyagi/4/98	1998	human	Japan
AB086668	C/Miyagi/1/99	1999	human	Japan
AB064397	C/Yamagata/3/96	1996	human	Japan
AB064398	C/Yamagata/8/96	1996	human	Japan
AB064399	C/Yamagata/9/96	1996	human	Japan
AB064400	C/Yamagata/20/96	1996	human	Japan
AB064401	C/Yamagata/2/98	1998	human	Japan
AB064403	C/Yamagata/13/98	1998	human	Japan
AB064404	C/Miyagi/4/96	1996	human	Japan
AB064405	C/Miyagi/7/96	1996	human	Japan
AB064406	C/Miyagi/8/96	1996	human	Japan
AB064407	C/Miyagi/1/93	1993	human	Japan
AB064408	C/Miyagi/3/93	1993	human	Japan
AB064410	C/Miyagi/6/93	1993	human	Japan
AB064411	C/Miyagi/7/93	1993	human	Japan
AB064412	C/Miyagi/1/94	1994	human	Japan
AB064413	C/Miyagi/2/94	1994	human	Japan
AB035357	C/Paris/1/67	1967	human	France
AB035358	C/Johannesburg/4/67	1967	human	South Africa
AB035359	C/Georgia/1/69	1969	human	USA
AB035360	C/Kansas/1/79	1979	human	USA
AB035361	C/Kansas/2/79	1979	human	USA
AB035362	C/New_Jersey/1/76	1976	human	USA
AB035363	C/Greece/1/79	1979	human	Greece
AB035364	C/Sao_Paulo/378/82	1982	human	Brazil
AB035365	C/Yamagata/1/93	1993	human	Japan
D49361	C/Yamagata/10/89	1989	human	Japan
D78433	C/Yamagata/5/92	1992	human	Japan
D63469	C/Aomori/74	1974	human	Japan
D63470	C/Kanagawa/1/76	1976	human	Japan
D63471	C/Miyagi/77	1977	human	Japan
D63472	C/Kyoto/1/79	1979	human	Japan
D63467	C/Yamagata/64	1964	human	Japan
D63468	C/Sapporo/71	1971	human	Japan
D63503	C/Yamagata/4/88	1988	human	Japan
D28967	C/Yamagata/7/88	1988	human	Japan
D28968	C/Yamagata/8/88	1988	human	Japan
D28969	C/Yamagata/9/88	1988	human	Japan
D28970	C/Aichi/1/81	1981	human	Japan
D28971	C/Yamagata/26/81	1981	human	Japan
D30697	C/Nara/2/85	1985	human	Japan
M25362	C/Nara/82	1982	human	Japan
M25363	C/Hyogo/1/83	1983	human	Japan
M11643	C/pig/Beijing/10/81	1981	swine	China
M11645	C/pig/Beijing/439/82	1982	swine	China
M17868	C/Johannesburg/66	1966	human	South Africa
