# Supplementary material for: Genetic Evolution and Molecular Selection of the HE Gene of Influenza C Virus
Source: Viruses. 2019 Feb 19;11(2):167. doi: 10.3390/v11020167 (PMC6409753; doi:10.3390/v11020167)
Supplement: Supplementary file 1 [file viruses-11-00167-s001.zip › Supplementary Materials 3.xlsx]

## Sheet: Sheet1
HE gene	A	T	G	C	AT	GC	T3s	C3s	A3s	G3s	Nc	GC3s	GC1s	GC2s	GC12s		M gene	A	C	G	T	AT	GC	T3s	C3s	A3s	G3s	Nc	GC3s	GC12S
CY239418/C/Minnesota/01/2015	0.3365	0.2644	0.2083	0.1907	0.601	0.399	0.3873	0.237	0.4866	0.1455	43.99	0.3	0.4776	0.4199	0.44875		MH348118.2/C/Bovine/Montana/12/2016	0.3745	0.1887	0.2031	0.2337	0.6082	0.3918	0.3275	0.243	0.5355	0.1417	44.98	0.299	0.438
CY239427/C/Minnesota/05/2015	0.3365	0.2623	0.2083	0.1928	0.5988	0.4012	0.3827	0.2423	0.4855	0.1455	44.08	0.304	0.4776	0.4215	0.44955		AB182362.1/C/Aichi/1/99	0.3725	0.1805	0.2053	0.2416	0.6141	0.3859	0.3601	0.2168	0.5302	0.1417	44.94	0.278	0.44
CY239438/C/Minnesota/12/2015	0.3371	0.2634	0.2073	0.1923	0.6004	0.3996	0.3846	0.2404	0.4897	0.1409	43.67	0.3	0.4776	0.4215	0.44955		AB982140.1/C/Biliran/1/2013	0.3725	0.1796	0.2063	0.2416	0.6141	0.3859	0.3601	0.2133	0.5302	0.1457	45.25	0.278	0.44
CY239442/C/Minnesota/14/2015	0.3365	0.2644	0.2078	0.1912	0.601	0.399	0.3885	0.2365	0.4876	0.1432	44.08	0.298	0.4776	0.4215	0.44955		AB982141.1/C/Biliran/2/2013	0.3725	0.1796	0.2063	0.2416	0.6141	0.3859	0.3601	0.2133	0.5302	0.1457	45.25	0.278	0.44
CY239444/C/Minnesota/15/2015	0.3365	0.2634	0.2078	0.1923	0.5999	0.4001	0.3846	0.2404	0.4855	0.1455	44.23	0.303	0.476	0.4215	0.44875		AB982142.1/C/Biliran/3/2013	0.3725	0.1796	0.2073	0.2407	0.6132	0.3868	0.3566	0.2133	0.5284	0.1492	45.3	0.281	0.44
CY239452/C/Minnesota/20/2015	0.3371	0.2639	0.2073	0.1918	0.601	0.399	0.3865	0.2385	0.4897	0.1409	43.81	0.298	0.4776	0.4215	0.44955		LC123845.1/C/Fukuoka/1/2005	0.3715	0.1796	0.2082	0.2407	0.6122	0.3878	0.3531	0.2168	0.5338	0.1463	45.23	0.281	0.4415
CY239465/C/Minnesota/03/2014	0.3371	0.2639	0.2078	0.1912	0.601	0.399	0.3873	0.237	0.4887	0.1429	43.62	0.298	0.4776	0.4215	0.44955		LC123870.1/C/Fukuoka/1/2012	0.3715	0.1796	0.2082	0.2407	0.6122	0.3878	0.3566	0.2133	0.5302	0.1504	45.95	0.281	0.4415
CY239467/C/Minnesota/04/2014	0.3365	0.2634	0.2078	0.1923	0.5999	0.4001	0.3846	0.2404	0.4876	0.1432	44.09	0.301	0.4776	0.4215	0.44955		LC123846.1/C/Fukuoka/2/2006	0.3706	0.1796	0.2082	0.2416	0.6122	0.3878	0.3601	0.2133	0.5231	0.1538	45.05	0.284	0.44
CY239469/C/Minnesota/27/2015	0.3365	0.2639	0.2078	0.1918	0.6004	0.3996	0.3846	0.2404	0.4886	0.1435	44.08	0.301	0.4776	0.4199	0.44875		LC123818.1/C/Georgia/1/69	0.3763	0.1786	0.2053	0.2397	0.616	0.384	0.3579	0.2105	0.5406	0.1371	44.95	0.269	0.4415
CY239484/C/Minnesota/01/2016	0.3371	0.264	0.2069	0.192	0.6011	0.3989	0.3839	0.2399	0.4866	0.1455	44.13	0.302	0.4752	0.4192	0.4472		LC123815.1/C/Great/Lakes/1167/1954	0.3754	0.1834	0.2053	0.2359	0.6113	0.3887	0.3521	0.2183	0.5371	0.1406	44.38	0.278	0.4445
LC122638/C/Yamagata/5/2002	0.3371	0.2659	0.2097	0.1873	0.603	0.397	0.3953	0.2267	0.4835	0.1545	43.3	0.297	0.4751	0.4189	0.447		AB099602.1/C/Greece/79	0.3763	0.1796	0.2044	0.2397	0.616	0.384	0.3566	0.2098	0.5496	0.1285	44.92	0.264	0.4445
LC122639/C/Miyagi/4/2002	0.3381	0.2654	0.2087	0.1878	0.6035	0.3965	0.3934	0.2287	0.4876	0.15	43.35	0.295	0.4751	0.4189	0.447		AB099595.1/C/Hiroshima/246/2000	0.3734	0.1786	0.2053	0.2426	0.616	0.384	0.3636	0.2098	0.5338	0.1417	44.24	0.272	0.44
LC122640/C/Miyagi/11/2002	0.3392	0.2627	0.2087	0.1894	0.6019	0.3981	0.3857	0.2345	0.4897	0.1497	43.66	0.3	0.4735	0.4205	0.447		AB099596.1/C/Hiroshima/247/2000	0.3715	0.1767	0.2082	0.2436	0.6151	0.3849	0.3636	0.2063	0.5302	0.1504	45.59	0.275	0.44
LC122642/C/Miyagi/28/2002	0.3392	0.2659	0.2071	0.1878	0.6051	0.3949	0.3953	0.2287	0.4938	0.1409	42.98	0.289	0.4767	0.4189	0.4478		AB099597.1/C/Hiroshima/248/2000	0.3706	0.1805	0.2092	0.2397	0.6103	0.3897	0.3497	0.2203	0.5267	0.1545	45.91	0.289	0.44
LC122643/C/Miyagi/31/2002	0.3403	0.2654	0.206	0.1883	0.6057	0.3943	0.3934	0.2306	0.4938	0.1409	43.09	0.291	0.4735	0.4189	0.4462		AB099594.1/C/Hiroshima/249/2000	0.3714	0.1762	0.2086	0.2438	0.6152	0.3848	0.3624	0.2056	0.5284	0.1545	45.68	0.277	0.439
LC122646/C/Miyagi/25/2004	0.3387	0.2638	0.2081	0.1894	0.6025	0.3975	0.3895	0.2326	0.4917	0.1455	42.93	0.295	0.4783	0.4189	0.4486		AB099598.1/C/Hiroshima/250/2000	0.3734	0.1786	0.2053	0.2426	0.616	0.384	0.3636	0.2098	0.5338	0.1417	44.24	0.272	0.44
LC122647/C/Miyagi/47/2004	0.3392	0.2643	0.2076	0.1889	0.6035	0.3965	0.3915	0.2306	0.4938	0.1432	43.21	0.292	0.4783	0.4189	0.4486		AB099599.1/C/Hiroshima/251/2000	0.3734	0.1786	0.2053	0.2426	0.616	0.384	0.3636	0.2098	0.5338	0.1417	44.24	0.272	0.44
LC122649/C/Yamagata/2/2005	0.3392	0.2632	0.2076	0.1899	0.6025	0.3975	0.3876	0.2345	0.4917	0.1455	42.85	0.297	0.4767	0.4189	0.4478		AB099593.1/C/Hiroshima/252/99	0.3714	0.1762	0.2086	0.2438	0.6152	0.3848	0.3624	0.2056	0.5284	0.1545	45.68	0.277	0.439
LC122651/C/Miyagi/2/2005	0.3387	0.2638	0.2081	0.1894	0.6025	0.3975	0.3876	0.2345	0.4907	0.1481	42.79	0.299	0.4767	0.4173	0.447		AB099592.1/C/Hiroshima/290/99	0.3706	0.1796	0.2082	0.2416	0.6122	0.3878	0.3531	0.2203	0.5286	0.151	45.38	0.287	0.4385
LC122652/C/Miyagi/4/2005	0.3387	0.2632	0.2081	0.1899	0.6019	0.3981	0.3876	0.2345	0.4897	0.1477	42.79	0.299	0.4767	0.4189	0.4478		KM507557.1/C/India/P135047/2013	0.3744	0.1805	0.2044	0.2407	0.6151	0.3849	0.3601	0.2133	0.5374	0.1377	45.33	0.272	0.4415
LC122654/C/Fukuoka/2/2006	0.3381	0.2648	0.2097	0.1873	0.603	0.397	0.3926	0.2263	0.4897	0.15	43.39	0.294	0.4767	0.4205	0.4486		LC123816.1/C/Johannesburg/4/67	0.3734	0.1777	0.2073	0.2416	0.6151	0.3849	0.3579	0.2105	0.539	0.1411	45.16	0.272	0.4415
LC122655/C/Yamagata/1/2006	0.3387	0.2627	0.2081	0.1905	0.6014	0.3986	0.3857	0.2364	0.4897	0.1477	42.86	0.3	0.4767	0.4189	0.4478		AB099601.1/C/Kansas/1/79	0.3725	0.1805	0.2073	0.2397	0.6122	0.3878	0.3544	0.214	0.5371	0.1406	45.41	0.275	0.4445
LC122657/C/Yamagata/13/2006	0.3392	0.2643	0.2087	0.1878	0.6035	0.3965	0.3895	0.2326	0.4897	0.1481	42.71	0.297	0.4751	0.4173	0.4462		AB982131.1/C/Leyte/1/2011	0.3744	0.1805	0.2053	0.2397	0.6141	0.3859	0.3531	0.2168	0.5374	0.1417	45.09	0.278	0.44
LC122667/C/Yamagata/1/2012	0.336	0.2643	0.2103	0.1894	0.6003	0.3997	0.39	0.2317	0.4845	0.1523	44.1	0.3	0.4783	0.4205	0.4494		AB982143.1/C/Leyte/1/2013	0.3707	0.1801	0.2088	0.2404	0.6111	0.3889	0.3579	0.214	0.525	0.1538	45.74	0.284	0.441
LC122669/C/Yamagata/7/2012	0.336	0.2638	0.2108	0.1894	0.5998	0.4002	0.388	0.2317	0.4845	0.1545	44.2	0.302	0.4783	0.4205	0.4494		AB982132.1/C/Leyte/2/2011	0.3744	0.1805	0.2053	0.2397	0.6141	0.3859	0.3531	0.2168	0.5374	0.1417	45.09	0.278	0.44
LC122674/C/Miyagi/2/2014	0.3376	0.2639	0.2073	0.1912	0.6015	0.3985	0.3873	0.237	0.4907	0.1406	44.1	0.296	0.4776	0.4215	0.44955		AB982144.1/C/Leyte/2/2013	0.3725	0.1796	0.2063	0.2416	0.6141	0.3859	0.3601	0.2133	0.5302	0.1457	45.25	0.278	0.44
LC013254/C/Yamagata/13/2014	0.3376	0.2639	0.2073	0.1912	0.6015	0.3985	0.3873	0.237	0.4907	0.1406	44.1	0.296	0.4776	0.4215	0.44955		AB982133.1/C/Leyte/3/2011	0.3734	0.1805	0.2053	0.2407	0.6141	0.3859	0.3531	0.2168	0.5355	0.1417	45.12	0.278	0.44
LC013257/C/Yamagata/16/2014	0.3371	0.2639	0.2078	0.1912	0.601	0.399	0.3854	0.2389	0.4887	0.1429	44.1	0.3	0.4776	0.4199	0.44875		AB982145.1/C/Leyte/3/2013	0.3725	0.1796	0.2063	0.2416	0.6141	0.3859	0.3601	0.2133	0.5302	0.1457	45.25	0.278	0.44
LC013261/C/Yamagata/35/2014	0.3381	0.2644	0.2067	0.1907	0.6026	0.3974	0.3892	0.2351	0.4928	0.1383	43.62	0.293	0.4776	0.4215	0.44955		CY239468.1/C/Minnesota/04/2014	0.3744	0.1815	0.2053	0.2388	0.6132	0.3868	0.3497	0.2168	0.539	0.1411	45.13	0.278	0.4415
AB899778/C/Yamagata/7/2002	0.3392	0.2632	0.2087	0.1889	0.6025	0.3975	0.3857	0.2345	0.4917	0.1477	43.56	0.299	0.4751	0.4189	0.447		AB086763.1/C/Miyagi/1/90	0.3715	0.1824	0.2082	0.2378	0.6094	0.3906	0.3497	0.2168	0.5374	0.1446	45.84	0.281	0.446
AB899779/C/Yamagata/14/2004	0.3392	0.2648	0.2081	0.1878	0.6041	0.3959	0.3888	0.2302	0.4948	0.1461	42.76	0.294	0.4767	0.4173	0.447		AB086767.1/C/Miyagi/1/93	0.3725	0.1805	0.2073	0.2397	0.6122	0.3878	0.3497	0.2238	0.5267	0.1498	47.1	0.289	0.437
AB899781/C/Yamagata/4/2012	0.336	0.2643	0.2103	0.1894	0.6003	0.3997	0.39	0.2317	0.4845	0.1523	44.1	0.3	0.4783	0.4205	0.4494		AB086774.1/C/Miyagi/1/94	0.3734	0.1796	0.2063	0.2407	0.6141	0.3859	0.3531	0.2203	0.5286	0.1504	47.25	0.287	0.4355
JX947861/C/Eastern_India/1202/2011	0.3387	0.2591	0.2089	0.1934	0.5978	0.4022	0.3774	0.2451	0.4794	0.161	44.94	0.316	0.4776	0.4135	0.44555		AB086783.1/C/Miyagi/1/97	0.3706	0.1777	0.2092	0.2426	0.6132	0.3868	0.3601	0.2098	0.5267	0.1545	45.58	0.281	0.44
GQ853452/C/Singapore/DSO070203/2006	0.3381	0.2643	0.2081	0.1894	0.6025	0.3975	0.388	0.2336	0.4928	0.1438	43.35	0.295	0.4783	0.4189	0.4486		AB086786.1/C/Miyagi/1/99	0.3696	0.1777	0.2101	0.2426	0.6122	0.3878	0.3566	0.2133	0.5231	0.1585	45.52	0.287	0.4385
GQ853453/C/Singapore/DSO070170/2006	0.336	0.2659	0.2097	0.1883	0.6019	0.3981	0.3919	0.2297	0.4886	0.1481	43.93	0.295	0.4799	0.4189	0.4494		LC123826.1/C/Miyagi/11/2002	0.3734	0.1805	0.2053	0.2407	0.6141	0.3859	0.3566	0.2168	0.5338	0.1417	44.82	0.278	0.44
GQ853454/C/Singapore/DSO070193/2006	0.3381	0.2648	0.2081	0.1889	0.603	0.397	0.39	0.2317	0.4928	0.1438	43.29	0.294	0.4783	0.4189	0.4486		LC123836.1/C/Miyagi/12/2004	0.3706	0.1796	0.2082	0.2416	0.6122	0.3878	0.3601	0.2133	0.5231	0.1538	44.96	0.284	0.44
GQ853455/C/Singapore/DSO050530/2006	0.3381	0.2638	0.2081	0.1899	0.6019	0.3981	0.388	0.2336	0.4928	0.1435	43.39	0.295	0.4783	0.4205	0.4494		AB099585.1/C/Miyagi/2/2000	0.3744	0.1805	0.2044	0.2407	0.6151	0.3849	0.3566	0.2168	0.5374	0.1377	44.85	0.275	0.44
HM748623/C/Catalonia/1824/2009	0.3349	0.2616	0.2124	0.191	0.5966	0.4034	0.381	0.2379	0.4814	0.1591	43.89	0.31	0.4799	0.4205	0.4502		LC123843.1/C/Miyagi/2/2005	0.3754	0.1786	0.2034	0.2426	0.618	0.382	0.3636	0.2098	0.5409	0.1336	44.18	0.266	0.44
HM748624/C/Catalonia/1754/2009	0.3365	0.2632	0.2103	0.1899	0.5998	0.4002	0.3849	0.236	0.4835	0.1545	43.69	0.305	0.4751	0.4205	0.4478		LC123858.1/C/Miyagi/2/2008	0.3696	0.1796	0.2101	0.2407	0.6103	0.3897	0.3531	0.2168	0.5267	0.1545	44.98	0.287	0.4415
HM748625/C/Catalonia/1945/2009	0.3355	0.2616	0.2119	0.191	0.5971	0.4029	0.381	0.2379	0.4835	0.1568	43.95	0.308	0.4799	0.4205	0.4502		LC123869.1/C/Miyagi/2/2012	0.3734	0.1786	0.2063	0.2416	0.6151	0.3849	0.3566	0.2133	0.5409	0.1382	44.8	0.272	0.4415
HM748626/C/Catalonia/2072/2009	0.3376	0.2638	0.2087	0.1899	0.6014	0.3986	0.3857	0.2384	0.4845	0.1526	43.02	0.305	0.4735	0.4173	0.4454		LC123878.1/C/Miyagi/2/2014	0.3744	0.1796	0.2063	0.2397	0.6141	0.3859	0.3544	0.214	0.5355	0.1452	44.98	0.278	0.44
HM748627/C/Catalonia/1372/2009	0.3376	0.2622	0.2092	0.191	0.5998	0.4002	0.383	0.2379	0.4897	0.1477	43.42	0.302	0.4783	0.4205	0.4494		AB086766.1/C/Miyagi/2/92	0.3744	0.1805	0.2044	0.2407	0.6151	0.3849	0.3566	0.2168	0.5374	0.1377	44.85	0.275	0.44
HM748629/C/Catalonia/1266/2009	0.3371	0.2627	0.2097	0.1905	0.5998	0.4002	0.3849	0.236	0.4876	0.15	43.51	0.302	0.4783	0.4205	0.4494		AB086768.1/C/Miyagi/2/93	0.3725	0.1796	0.2073	0.2407	0.6132	0.3868	0.3531	0.2203	0.5267	0.1498	46.97	0.287	0.437
HM748633/C/Catalonia/1457/2009	0.3365	0.2632	0.2097	0.1905	0.5998	0.4002	0.3861	0.2355	0.4865	0.15	44.28	0.302	0.4783	0.4205	0.4494		AB086775.1/C/Miyagi/2/94	0.3754	0.1815	0.2044	0.2388	0.6141	0.3859	0.3497	0.2238	0.5338	0.1411	45.81	0.284	0.437
HM748634/C/Catalonia/2588/2010	0.3365	0.2632	0.2097	0.1905	0.5998	0.4002	0.3861	0.2355	0.4865	0.15	44.28	0.302	0.4783	0.4205	0.4494		AB086777.1/C/Miyagi/2/96	0.3706	0.1786	0.2092	0.2416	0.6122	0.3878	0.3566	0.2133	0.5267	0.1545	45.71	0.284	0.44
AB252153/C/Yamagata/3/2004	0.3381	0.2638	0.2092	0.1889	0.6019	0.3981	0.3857	0.2364	0.4855	0.1526	43.7	0.303	0.4735	0.4173	0.4454		AB086784.1/C/Miyagi/2/98	0.3706	0.1786	0.2092	0.2416	0.6122	0.3878	0.3566	0.2133	0.5267	0.1545	45.71	0.284	0.44
AB252156/C/Miyagi/12/2004	0.3376	0.2648	0.2103	0.1873	0.6025	0.3975	0.3907	0.2282	0.4897	0.15	43.36	0.295	0.4783	0.4189	0.4486		LC123827.1/C/Miyagi/20/2002	0.3706	0.1796	0.2092	0.2407	0.6113	0.3887	0.3531	0.2168	0.5267	0.1545	45.43	0.287	0.44
AB252157/C/Miyagi/42/2004	0.3387	0.2643	0.2092	0.1878	0.603	0.397	0.3907	0.2282	0.4917	0.1477	43.36	0.294	0.4767	0.4205	0.4486		LC123837.1/C/Miyagi/25/2004	0.3754	0.1786	0.2034	0.2426	0.618	0.382	0.3636	0.2098	0.5409	0.1336	44.18	0.266	0.44
AB252158/C/Niigata/1/2004	0.3381	0.267	0.2092	0.1857	0.6051	0.3949	0.3992	0.2209	0.4917	0.1477	43.29	0.287	0.4783	0.4189	0.4486		LC123828.1/C/Miyagi/28/2002	0.3744	0.1796	0.2044	0.2416	0.616	0.384	0.3601	0.2133	0.5374	0.1377	44.72	0.272	0.44
AB252159/C/Fukushima/1/2004	0.3387	0.2638	0.2081	0.1894	0.6025	0.3975	0.3895	0.2326	0.4938	0.1432	42.85	0.294	0.4799	0.4189	0.4494		AB099586.1/C/Miyagi/3/2000	0.3706	0.1805	0.2092	0.2397	0.6103	0.3897	0.3497	0.2203	0.5267	0.1545	45.91	0.289	0.44
AB252161/C/Kanagawa/2/2004	0.3381	0.2638	0.2087	0.1894	0.6019	0.3981	0.3895	0.2326	0.4917	0.1455	42.93	0.295	0.4799	0.4189	0.4494		LC123860.1/C/Miyagi/3/2010	0.3725	0.1796	0.2073	0.2407	0.6132	0.3868	0.3566	0.2133	0.5374	0.1423	45.54	0.275	0.443
AB252162/C/Osaka/2/2004	0.3376	0.2654	0.2103	0.1867	0.603	0.397	0.3946	0.2244	0.4897	0.15	43.14	0.292	0.4783	0.4205	0.4494		AB086769.1/C/Miyagi/3/93	0.3792	0.1805	0.2015	0.2388	0.618	0.382	0.3544	0.214	0.5496	0.1296	44.31	0.266	0.44
AB252163/C/Hiroshima/4/2004	0.3381	0.2648	0.2081	0.1889	0.603	0.397	0.3934	0.2306	0.4897	0.1455	43.14	0.294	0.4783	0.4189	0.4486		AB086776.1/C/Miyagi/3/94	0.3734	0.1796	0.2063	0.2407	0.6141	0.3859	0.3531	0.2203	0.5286	0.1504	47.25	0.287	0.4355
AB252165/C/Fukuoka/3/2004	0.3387	0.2675	0.2092	0.1846	0.6062	0.3938	0.4012	0.2171	0.4938	0.1477	43.15	0.284	0.4783	0.4189	0.4486		AB086787.1/C/Miyagi/3/99	0.3696	0.1777	0.2101	0.2426	0.6122	0.3878	0.3566	0.2133	0.5231	0.1585	45.52	0.287	0.4385
AB219080/C/Yamagata/21/2004	0.3392	0.2654	0.2081	0.1873	0.6046	0.3954	0.3907	0.2282	0.4948	0.1461	42.67	0.292	0.4767	0.4173	0.447		LC123829.1/C/Miyagi/31/2002	0.3744	0.1796	0.2044	0.2416	0.616	0.384	0.3601	0.2133	0.5374	0.1377	44.72	0.272	0.44
AB099416/C/Miyagi/2/2000	0.3376	0.2632	0.2092	0.1899	0.6009	0.3991	0.3895	0.2326	0.4876	0.15	43.43	0.299	0.4799	0.4189	0.4494		AB099587.1/C/Miyagi/4/2000	0.3696	0.1777	0.2101	0.2426	0.6122	0.3878	0.3566	0.2133	0.5231	0.1585	45.52	0.287	0.4385
AB099422/C/Saitama/3/2000	0.3381	0.2648	0.2092	0.1878	0.603	0.397	0.3915	0.2287	0.4897	0.15	42.98	0.295	0.4767	0.4189	0.4478		LC123825.1/C/Miyagi/4/2002	0.3754	0.1805	0.2034	0.2407	0.616	0.384	0.3566	0.2168	0.5374	0.1377	44.45	0.275	0.4385
AB099426/C/Hiroshima/246/2000	0.3387	0.2638	0.2087	0.1889	0.6025	0.3975	0.3876	0.2326	0.4876	0.1526	43.56	0.3	0.4735	0.4189	0.4462		LC123844.1/C/Miyagi/4/2005	0.3754	0.1786	0.2034	0.2426	0.618	0.382	0.3636	0.2098	0.5409	0.1336	44.18	0.266	0.44
AB099429/C/Hiroshima/250/2000	0.3392	0.2643	0.2087	0.1878	0.6035	0.3965	0.3895	0.2287	0.4917	0.1503	43.55	0.295	0.4751	0.4189	0.447		LC123852.1/C/Miyagi/4/2006	0.3706	0.1786	0.2092	0.2416	0.6122	0.3878	0.3566	0.2133	0.5302	0.1504	45.67	0.281	0.4415
AB099430/C/Hiroshima/251/2000	0.3381	0.2638	0.2092	0.1889	0.6019	0.3981	0.3876	0.2326	0.4876	0.1526	43.56	0.3	0.4751	0.4189	0.447		AB086770.1/C/Miyagi/4/93	0.3792	0.1805	0.2015	0.2388	0.618	0.382	0.3544	0.214	0.5496	0.1296	44.31	0.266	0.44
AB086664/C/Miyagi/9/96	0.3376	0.2638	0.2092	0.1894	0.6014	0.3986	0.3895	0.2326	0.4876	0.15	43.28	0.299	0.4783	0.4189	0.4486		AB086778.1/C/Miyagi/4/96	0.3773	0.1786	0.2034	0.2407	0.618	0.382	0.3531	0.2168	0.5445	0.1336	45.42	0.272	0.437
D63469/C/Aomori/74	0.3392	0.2621	0.2095	0.1892	0.6013	0.3987	0.3821	0.2378	0.4896	0.1549	43.51	0.305	0.4743	0.4164	0.44535		AB086785.1/C/Miyagi/4/98	0.3725	0.1796	0.2073	0.2407	0.6132	0.3868	0.3531	0.2168	0.5338	0.1463	45	0.281	0.44
D63470/C/Kanagawa/1/76	0.3414	0.261	0.2079	0.1897	0.6024	0.3976	0.3836	0.2407	0.4886	0.1526	44.22	0.305	0.4743	0.4132	0.44375		LC123838.1/C/Miyagi/42/2004	0.3706	0.1796	0.2082	0.2416	0.6122	0.3878	0.3601	0.2133	0.5231	0.1538	45.05	0.284	0.44
D63471/C/Miyagi/77	0.3392	0.2631	0.209	0.1886	0.6024	0.3976	0.386	0.2359	0.4876	0.1549	43.91	0.304	0.4727	0.4164	0.44455		LC123839.1/C/Miyagi/47/2004	0.3744	0.1815	0.2044	0.2397	0.6141	0.3859	0.3531	0.2203	0.5374	0.1377	44.29	0.278	0.44
D63467/C/Yamagata/64	0.3387	0.2663	0.2079	0.187	0.605	0.395	0.3977	0.23	0.4802	0.1583	43.26	0.301	0.4711	0.4132	0.44215		AB099588.1/C/Miyagi/5/2000	0.3744	0.1805	0.2044	0.2407	0.6151	0.3849	0.3566	0.2168	0.5374	0.1377	44.85	0.275	0.44
LC385859/C/Yamagata/15/2004	0.3365	0.2627	0.2097	0.191	0.5993	0.4007	0.3845	0.235	0.4794	0.1621	44.17	0.308	0.4783	0.4157	0.447		LC123879.1/C/Miyagi/5/2014	0.3725	0.1805	0.2063	0.2407	0.6132	0.3868	0.3566	0.2168	0.5267	0.1498	45.99	0.284	0.4385
LC122633/C/Great_Lakes/1167/1954	0.3381	0.2643	0.2076	0.1899	0.6025	0.3975	0.3876	0.2326	0.4823	0.1628	43.25	0.307	0.4703	0.4157	0.443		AB086764.1/C/Miyagi/5/91	0.3744	0.1786	0.2082	0.2388	0.6132	0.3868	0.3531	0.2098	0.5445	0.1417	45.32	0.272	0.4445
LC122634/C/California/78	0.3381	0.2654	0.2076	0.1889	0.6035	0.3965	0.3922	0.2272	0.4845	0.1575	43.11	0.299	0.4767	0.4141	0.4454		AB086771.1/C/Miyagi/5/93	0.3744	0.1796	0.2034	0.2426	0.617	0.383	0.3636	0.2098	0.5409	0.1336	45.49	0.266	0.4415
LC122636/C/pig/Beijing/115/81	0.3365	0.2627	0.2097	0.191	0.5993	0.4007	0.3833	0.2354	0.4774	0.1663	44.06	0.311	0.4767	0.4141	0.4454		LC123880.1/C/Miyagi/6/2014	0.3697	0.1791	0.2098	0.2414	0.6111	0.3889	0.3566	0.2133	0.5321	0.1463	45.29	0.279	0.444
LC122637/C/England/892/1983	0.336	0.2632	0.2103	0.1905	0.5993	0.4007	0.3825	0.235	0.4784	0.1667	44.15	0.311	0.4767	0.4141	0.4454		AB086772.1/C/Miyagi/6/93	0.3715	0.1805	0.2082	0.2397	0.6113	0.3887	0.3497	0.2238	0.5231	0.1538	47.86	0.292	0.437
LC122641/C/Miyagi/20/2002	0.3381	0.2622	0.2087	0.191	0.6003	0.3997	0.3833	0.2354	0.4835	0.1598	44.04	0.307	0.4783	0.4141	0.4462		AB086779.1/C/Miyagi/6/96	0.3706	0.1786	0.2092	0.2416	0.6122	0.3878	0.3566	0.2133	0.5267	0.1545	45.71	0.284	0.44
AB899775/C/Yamagata/7/81	0.3376	0.2643	0.2081	0.1899	0.6019	0.3981	0.3883	0.2311	0.4825	0.1598	43.43	0.303	0.4767	0.4141	0.4454		AB086765.1/C/Miyagi/7/91	0.3715	0.1815	0.2082	0.2388	0.6103	0.3897	0.3497	0.2168	0.5409	0.1406	46.54	0.278	0.4455
AB252154/C/Yamagata/15/2004	0.3371	0.2627	0.2092	0.191	0.5998	0.4002	0.3852	0.2354	0.4794	0.1621	43.73	0.308	0.4783	0.4141	0.4462		AB086773.1/C/Miyagi/7/93	0.3782	0.1796	0.2025	0.2397	0.618	0.382	0.3497	0.2203	0.5496	0.125	45.29	0.269	0.4385
AB252164/C/Fukuoka/2/2004	0.3371	0.2638	0.2092	0.1899	0.6009	0.3991	0.3891	0.2315	0.4815	0.1598	43.47	0.303	0.4799	0.4141	0.447		AB086780.1/C/Miyagi/7/96	0.3773	0.1786	0.2034	0.2407	0.618	0.382	0.3531	0.2168	0.5445	0.1336	45.42	0.272	0.437
AB219077/C/Miyagi/3/97	0.3371	0.2627	0.2092	0.191	0.5998	0.4002	0.3833	0.2374	0.4794	0.1621	43.99	0.31	0.4767	0.4141	0.4454		AB086781.1/C/Miyagi/8/96	0.3744	0.1815	0.2044	0.2397	0.6141	0.3859	0.3531	0.2203	0.5374	0.1377	44.51	0.278	0.44
D87392/C/Miyagi/2/92	0.3371	0.265	0.2078	0.1902	0.602	0.398	0.3895	0.2306	0.4815	0.1595	43.83	0.303	0.4776	0.4135	0.44555		AB086782.1/C/Miyagi/9/96	0.3744	0.1796	0.2053	0.2407	0.6151	0.3849	0.3566	0.2133	0.5374	0.1417	44.72	0.275	0.44
D87393/C/Miyagi/3/91	0.3355	0.2648	0.2092	0.1905	0.6003	0.3997	0.3883	0.233	0.4763	0.1644	43.94	0.308	0.4767	0.4141	0.4454		AB099600.1/C/NewJersey/76	0.3782	0.1805	0.2025	0.2388	0.617	0.383	0.3462	0.2238	0.548	0.1296	44.22	0.275	0.437
D87394/C/Miyagi/9/91	0.3365	0.2643	0.2092	0.1899	0.6009	0.3991	0.3903	0.2311	0.4763	0.1644	44.22	0.307	0.4767	0.4141	0.4454		AB982146.1/C/Palawan/1/2013	0.3744	0.1777	0.2053	0.2426	0.617	0.383	0.3601	0.2098	0.5374	0.1417	44.72	0.272	0.4385
AB099410/C/Yamagata/2/99	0.3376	0.2616	0.2087	0.1921	0.5993	0.4007	0.3813	0.2393	0.4815	0.1598	43.69	0.31	0.4783	0.4141	0.4462		LC123817.1/C/Paris/1/67	0.3763	0.1824	0.2044	0.2369	0.6132	0.3868	0.3474	0.2211	0.539	0.1417	44.75	0.281	0.44
AB099412/C/Yamagata/2/2000	0.3376	0.2616	0.2087	0.1921	0.5993	0.4007	0.3813	0.2393	0.4815	0.1598	43.69	0.31	0.4783	0.4141	0.4462		AB099589.1/C/Saitama/1/2000	0.3687	0.1815	0.2111	0.2388	0.6074	0.3926	0.3462	0.2238	0.5267	0.1538	45.89	0.292	0.443
AB099414/C/Yamagata/6/2000	0.3376	0.2622	0.2087	0.1915	0.5998	0.4002	0.3833	0.2374	0.4815	0.1598	43.71	0.308	0.4783	0.4141	0.4462		AB099590.1/C/Saitama/2/2000	0.3744	0.1834	0.2053	0.2369	0.6113	0.3887	0.3439	0.2316	0.5302	0.1452	46.07	0.292	0.437
AB099417/C/Miyagi/3/2000	0.3376	0.2627	0.2087	0.191	0.6003	0.3997	0.3852	0.2354	0.4815	0.1598	43.72	0.307	0.4783	0.4141	0.4462		AB099591.1/C/Saitama/3/2000	0.3744	0.1786	0.2044	0.2426	0.617	0.383	0.3636	0.2098	0.5374	0.1377	44.92	0.269	0.44
AB099418/C/Miyagi/4/2000	0.3371	0.2627	0.2087	0.1915	0.5998	0.4002	0.3833	0.2374	0.4804	0.1621	43.9	0.31	0.4783	0.4125	0.4454		AB982134.1/C/Sendai/TU1/2008	0.3706	0.1796	0.2092	0.2407	0.6113	0.3887	0.3554	0.2125	0.5338	0.1463	45.31	0.278	0.444
AB099420/C/Saitama/1/2000	0.3371	0.2627	0.2092	0.191	0.5998	0.4002	0.3852	0.2354	0.4794	0.1621	43.7	0.308	0.4783	0.4141	0.4462		AB982138.1/C/Sendai/TU1/2012	0.3734	0.1786	0.2063	0.2416	0.6151	0.3849	0.3566	0.2133	0.5409	0.1382	44.8	0.272	0.4415
AB099423/C/Hiroshima/290/99	0.3376	0.2616	0.2087	0.1921	0.5993	0.4007	0.3813	0.2393	0.4815	0.1598	43.69	0.31	0.4783	0.4141	0.4462		AB982135.1/C/Sendai/TU2/2008	0.3696	0.1786	0.2101	0.2416	0.6113	0.3887	0.3566	0.2133	0.5267	0.1545	45.32	0.284	0.4415
AB099424/C/Hiroshima/252/99	0.3365	0.2638	0.2097	0.1899	0.6003	0.3997	0.3872	0.2335	0.4774	0.1644	43.94	0.308	0.4767	0.4141	0.4454		AB982139.1/C/Sendai/TU2/2012	0.3725	0.1786	0.2073	0.2416	0.6141	0.3859	0.3566	0.2133	0.5338	0.1463	45.55	0.278	0.44
AB099425/C/Hiroshima/249/2000	0.3365	0.2638	0.2097	0.1899	0.6003	0.3997	0.3872	0.2335	0.4774	0.1644	43.94	0.308	0.4767	0.4141	0.4454		AB982136.1/C/Sendai/TU3/2008	0.3706	0.1786	0.2092	0.2416	0.6122	0.3878	0.3566	0.2133	0.5302	0.1504	45.29	0.281	0.4415
AB099427/C/Hiroshima/247/2000	0.3365	0.2632	0.2097	0.1905	0.5998	0.4002	0.3872	0.2335	0.4774	0.1644	43.95	0.308	0.4783	0.4141	0.4462		AB982137.1/C/Sendai/TU5/2008	0.3715	0.1815	0.2082	0.2388	0.6103	0.3897	0.3462	0.2238	0.5338	0.1463	45.4	0.287	0.4415
AB099428/C/Hiroshima/248/2000	0.3381	0.2616	0.2087	0.1915	0.5998	0.4002	0.3813	0.2393	0.4825	0.1602	43.69	0.31	0.4783	0.4125	0.4454		AB086761.1/C/Shizuoka/79	0.3754	0.1777	0.2034	0.2436	0.6189	0.3811	0.3636	0.2098	0.5409	0.1336	44.21	0.266	0.4385
AB086656/C/Shizuoka/79	0.3365	0.2632	0.2092	0.191	0.5998	0.4002	0.3845	0.235	0.4784	0.1644	43.78	0.31	0.4767	0.4141	0.4454		LC123881.1/C/Tokyo/1/2014	0.3744	0.1796	0.2053	0.2407	0.6151	0.3849	0.3566	0.2133	0.5374	0.1417	45.05	0.275	0.44
AB086662/C/Miyagi/2/96	0.3371	0.2622	0.2092	0.1915	0.5993	0.4007	0.3833	0.2374	0.4774	0.1644	44.15	0.311	0.4767	0.4141	0.4454		LC123861.1/C/Tokyo/3/2010	0.3734	0.1805	0.2073	0.2388	0.6122	0.3878	0.3462	0.2203	0.5409	0.1423	45.27	0.281	0.4415
AB086663/C/Miyagi/6/96	0.3365	0.2616	0.2097	0.1921	0.5982	0.4018	0.3833	0.2374	0.4774	0.1644	44.12	0.311	0.4783	0.4157	0.447		LC123882.1/C/Tokyo/4/2014	0.3706	0.1805	0.2082	0.2407	0.6113	0.3887	0.3566	0.2168	0.5231	0.1538	45.89	0.287	0.44
AB086665/C/Miyagi/1/97	0.3371	0.2616	0.2092	0.1921	0.5987	0.4013	0.3833	0.2374	0.4794	0.1621	43.96	0.31	0.4799	0.4141	0.447		LC123840.1/C/Yamagata/1/2005	0.3725	0.1786	0.2063	0.2426	0.6151	0.3849	0.3601	0.2133	0.5319	0.1411	44.56	0.275	0.44
AB086666/C/Miyagi/2/98	0.3376	0.2627	0.2087	0.191	0.6003	0.3997	0.3833	0.2374	0.4815	0.1598	43.91	0.308	0.4767	0.4141	0.4454		LC123847.1/C/Yamagata/1/2006	0.3763	0.1786	0.2025	0.2426	0.6189	0.3811	0.3636	0.2098	0.5445	0.1296	44.03	0.264	0.44
AB086667/C/Miyagi/4/98	0.3355	0.2616	0.2108	0.1921	0.5971	0.4029	0.3813	0.2393	0.4733	0.1689	44.54	0.316	0.4783	0.4141	0.4462		LC123853.1/C/Yamagata/1/2007	0.3754	0.1786	0.2034	0.2426	0.618	0.382	0.3636	0.2098	0.5409	0.1336	44.18	0.266	0.44
AB086668/C/Miyagi/1/99	0.3376	0.2627	0.2081	0.1915	0.6003	0.3997	0.3833	0.2374	0.4804	0.1625	43.92	0.31	0.4767	0.4125	0.4446		LC123862.1/C/Yamagata/1/2012	0.3754	0.1796	0.2044	0.2407	0.616	0.384	0.3566	0.2133	0.5409	0.1377	45.07	0.272	0.44
AB064397/C/Yamagata/3/96	0.3365	0.2627	0.2097	0.191	0.5993	0.4007	0.3833	0.2374	0.4784	0.1648	44.15	0.311	0.4783	0.4125	0.4454		LC123820.1/C/Yamagata/10/1981	0.3734	0.1777	0.2053	0.2436	0.617	0.383	0.3671	0.2063	0.5338	0.1417	44.6	0.269	0.44
AB064398/C/Yamagata/8/96	0.3365	0.2622	0.2097	0.1915	0.5987	0.4013	0.3833	0.2374	0.4774	0.1644	44.16	0.311	0.4783	0.4141	0.4462		LC123855.1/C/Yamagata/11/2008	0.3715	0.1815	0.2082	0.2388	0.6103	0.3897	0.3497	0.2203	0.5338	0.1463	45.42	0.284	0.443
AB064399/C/Yamagata/9/96	0.3365	0.2616	0.2097	0.1921	0.5982	0.4018	0.3833	0.2374	0.4774	0.1644	44.12	0.311	0.4783	0.4157	0.447		LC123849.1/C/Yamagata/13/2006	0.3754	0.1777	0.2034	0.2436	0.6189	0.3811	0.3671	0.2063	0.5409	0.1336	43.74	0.264	0.44
AB064400/C/Yamagata/20/96	0.3371	0.2622	0.2097	0.191	0.5993	0.4007	0.3833	0.2374	0.4784	0.1648	44.03	0.311	0.4783	0.4125	0.4454		LC123872.1/C/Yamagata/13/2014	0.3744	0.1805	0.2053	0.2397	0.6141	0.3859	0.3531	0.2168	0.5374	0.1417	45.08	0.278	0.44
AB064401/C/Yamagata/2/98	0.3355	0.2616	0.2108	0.1921	0.5971	0.4029	0.3813	0.2393	0.4733	0.1689	44.54	0.316	0.4783	0.4141	0.4462		LC123831.1/C/Yamagata/14/2004	0.3744	0.1796	0.2053	0.2407	0.6151	0.3849	0.3579	0.214	0.5355	0.1411	45.14	0.275	0.44
AB064403/C/Yamagata/13/98	0.3376	0.2627	0.2087	0.191	0.6003	0.3997	0.3852	0.2354	0.4784	0.1648	43.96	0.31	0.4767	0.4125	0.4446		LC123850.1/C/Yamagata/14/2006	0.3754	0.1786	0.2034	0.2426	0.618	0.382	0.3636	0.2098	0.5409	0.1336	44.18	0.266	0.44
AB035362/C/New_Jersey/1/76	0.3387	0.2616	0.2081	0.1915	0.6003	0.3997	0.3845	0.233	0.4845	0.1598	43.09	0.305	0.4799	0.4141	0.447		LC123866.1/C/Yamagata/14/2012	0.3734	0.1805	0.2063	0.2397	0.6132	0.3868	0.3497	0.2203	0.5409	0.1382	45.22	0.278	0.4415
D49361/C/Yamagata/10/89	0.336	0.2648	0.2092	0.1899	0.6009	0.3991	0.3891	0.2335	0.4773	0.1648	43.75	0.308	0.4767	0.4125	0.4446		LC123832.1/C/Yamagata/15/2004	0.3715	0.1815	0.2082	0.2388	0.6103	0.3897	0.3462	0.2238	0.5302	0.1504	45.82	0.289	0.44
D63472/C/Kyoto/1/79	0.3365	0.2643	0.2092	0.1899	0.6009	0.3991	0.3864	0.235	0.4803	0.1628	43.5	0.308	0.4767	0.4125	0.4446		LC123856.1/C/Yamagata/16/2008	0.3725	0.1796	0.2073	0.2407	0.6132	0.3868	0.3531	0.2168	0.5338	0.1463	45.32	0.281	0.44
D63468_C/Sapporo/71	0.3392	0.2638	0.2071	0.1899	0.603	0.397	0.3872	0.2335	0.4835	0.1598	43.25	0.305	0.4735	0.4125	0.443		LC123873.1/C/Yamagata/16/2014	0.3754	0.1796	0.2044	0.2407	0.616	0.384	0.3566	0.2133	0.5409	0.1377	45.12	0.272	0.44
D63503/C/Yamagata/4/88	0.3355	0.2616	0.2103	0.1926	0.5971	0.4029	0.3825	0.2369	0.4753	0.1663	43.63	0.313	0.4783	0.4173	0.4478		LC123833.1/C/Yamagata/18/2004	0.3744	0.1777	0.2053	0.2426	0.617	0.383	0.3601	0.2098	0.5374	0.1417	44.58	0.272	0.4385
D28967/C/Yamagata/7/88	0.336	0.2627	0.2097	0.1915	0.5987	0.4013	0.3845	0.235	0.4753	0.1663	43.59	0.311	0.4767	0.4157	0.4462		LC123857.1/C/Yamagata/18/2008	0.3706	0.1786	0.2092	0.2416	0.6122	0.3878	0.3566	0.2133	0.5267	0.1545	45.4	0.284	0.44
D28968/C/Yamagata/8/88	0.3355	0.2622	0.2103	0.1921	0.5976	0.4024	0.3825	0.2369	0.4753	0.1663	43.65	0.313	0.4783	0.4157	0.447		AB099581.1/C/Yamagata/2/2000	0.3715	0.1805	0.2082	0.2397	0.6113	0.3887	0.3509	0.2211	0.5267	0.1545	46.1	0.289	0.4385
D28971/C/Yamagata/26/81	0.3381	0.2643	0.2076	0.1899	0.6025	0.3975	0.3891	0.2315	0.4825	0.1598	43.47	0.303	0.4767	0.4125	0.4446		LC123841.1/C/Yamagata/2/2005	0.3744	0.1786	0.2034	0.2436	0.618	0.382	0.3671	0.2098	0.5374	0.1336	44.36	0.266	0.44
D30697/C/Nara/2/85	0.336	0.2632	0.2092	0.1915	0.5993	0.4007	0.3845	0.2369	0.4763	0.1644	43.81	0.311	0.4767	0.4141	0.4454		LC123859.1/C/Yamagata/2/2010	0.3725	0.1796	0.2073	0.2407	0.6132	0.3868	0.3566	0.2133	0.5374	0.1423	45.54	0.275	0.443
M11643/C/pig/Beijing/10/81	0.3371	0.2643	0.2076	0.191	0.6014	0.3986	0.3833	0.2354	0.4793	0.167	44.01	0.311	0.4719	0.4125	0.4422		AB099579.1/C/Yamagata/2/99	0.3715	0.1805	0.2082	0.2397	0.6113	0.3887	0.3509	0.2211	0.5267	0.1545	46.1	0.289	0.4385
M11645/C/pig/Beijing/439/82	0.3376	0.2638	0.2071	0.1915	0.6014	0.3986	0.3825	0.2369	0.4803	0.1651	43.96	0.311	0.4703	0.4141	0.4422		LC123851.1/C/Yamagata/20/2006	0.3754	0.1786	0.2034	0.2426	0.618	0.382	0.3636	0.2098	0.5409	0.1336	44.18	0.266	0.44
AB899777/C/Yamagata/4/92	0.3387	0.2606	0.2055	0.1953	0.5993	0.4007	0.3752	0.2515	0.4824	0.151	43.23	0.315	0.4687	0.4189	0.4438		LC123834.1/C/Yamagata/26/2004	0.3773	0.1786	0.2034	0.2407	0.618	0.382	0.3531	0.2168	0.5445	0.1336	45.13	0.272	0.437
AB086657/C/Yamagata/1/86	0.336	0.2622	0.2087	0.1932	0.5982	0.4018	0.383	0.2418	0.472	0.1648	43.13	0.316	0.4703	0.4189	0.4446		LC123835.1/C/Yamagata/27/2004	0.3744	0.1777	0.2053	0.2426	0.617	0.383	0.3601	0.2098	0.5374	0.1417	44.58	0.272	0.4385
AB086658/C/Miyagi/1/90	0.3365	0.2606	0.2087	0.1942	0.5971	0.4029	0.3772	0.2476	0.472	0.1648	42.98	0.321	0.4687	0.4189	0.4438		LC123867.1/C/Yamagata/28/2012	0.3754	0.1796	0.2044	0.2407	0.616	0.384	0.3566	0.2133	0.5409	0.1377	45.07	0.272	0.44
AB086659/C/Miyagi/5/91	0.3381	0.2606	0.2076	0.1937	0.5987	0.4013	0.3779	0.2442	0.4793	0.1598	42.8	0.315	0.4703	0.4189	0.4446		LC123868.1/C/Yamagata/29/2012	0.3725	0.1777	0.2073	0.2426	0.6151	0.3849	0.3601	0.2098	0.5374	0.1423	44.74	0.272	0.4415
AB086660/C/Miyagi/7/91	0.3376	0.26	0.2076	0.1948	0.5976	0.4024	0.3772	0.2476	0.4783	0.1575	43.17	0.316	0.4703	0.4205	0.4454		AB099582.1/C/Yamagata/3/2000	0.3744	0.1834	0.2053	0.2369	0.6113	0.3887	0.3439	0.2316	0.5302	0.1452	46.07	0.292	0.437
AB035358/C/Johannesburg/4/67	0.3392	0.2648	0.2055	0.1905	0.6041	0.3959	0.3876	0.2384	0.4793	0.1586	43.2	0.308	0.4655	0.4141	0.4398		LC123830.1/C/Yamagata/3/2004	0.3734	0.1805	0.2053	0.2407	0.6141	0.3859	0.3566	0.2168	0.5338	0.1417	45.19	0.278	0.44
AB035359/C/Georgia/1/69	0.3376	0.2665	0.2071	0.1889	0.6041	0.3959	0.39	0.2317	0.4803	0.1586	42.27	0.303	0.4655	0.4189	0.4422		LC123842.1/C/Yamagata/3/2005	0.3734	0.1777	0.2053	0.2436	0.617	0.383	0.3636	0.2098	0.5338	0.1417	44.39	0.272	0.4385
AB035360/C/Kansas/1/79	0.3365	0.2648	0.2081	0.1905	0.6014	0.3986	0.388	0.2355	0.4741	0.1625	42.47	0.31	0.4655	0.4205	0.443		LC123854.1/C/Yamagata/3/2008	0.3706	0.1777	0.2101	0.2416	0.6122	0.3878	0.3566	0.2098	0.5302	0.1545	45.17	0.281	0.4415
AB035361/C/Kansas/2/79	0.3365	0.2643	0.2081	0.191	0.6009	0.3991	0.3868	0.2379	0.472	0.1648	42.69	0.313	0.4655	0.4189	0.4422		LC123863.1/C/Yamagata/3/2012	0.3725	0.1786	0.2073	0.2416	0.6141	0.3859	0.3566	0.2133	0.5374	0.1423	44.77	0.275	0.4415
D28969/C/Yamagata/9/88	0.3381	0.2611	0.2065	0.1942	0.5993	0.4007	0.3772	0.2476	0.4783	0.1583	42.48	0.316	0.4655	0.4189	0.4422		LC123874.1/C/Yamagata/30/2014	0.3707	0.1782	0.2079	0.2433	0.614	0.386	0.3566	0.2133	0.5357	0.1423	45.19	0.276	0.441
D28970/C/Aichi/1/81	0.3365	0.2622	0.2081	0.1932	0.5987	0.4013	0.381	0.2437	0.4741	0.1625	42.77	0.316	0.4687	0.4189	0.4438		LC123875.1/C/Yamagata/32/2014	0.3697	0.1782	0.2088	0.2433	0.613	0.387	0.3566	0.2133	0.5321	0.1463	45.24	0.279	0.441
M17868/C/Johannesburg/66	0.3398	0.2659	0.2055	0.1889	0.6057	0.3943	0.3895	0.2364	0.4813	0.1594	43.13	0.307	0.4655	0.4109	0.4382		LC123876.1/C/Yamagata/33/2014	0.3715	0.1805	0.2073	0.2407	0.6122	0.3878	0.3566	0.2168	0.5231	0.1538	45.79	0.287	0.4385
LC385860/C/Yamagata/1/2016	0.3258	0.2675	0.2167	0.1899	0.5934	0.4066	0.4008	0.2293	0.4354	0.2009	46.19	0.331	0.4703	0.4189	0.4446		LC123877.1/C/Yamagata/35/2014	0.3744	0.1815	0.2053	0.2388	0.6132	0.3868	0.3531	0.2168	0.5374	0.1417	45.16	0.278	0.4415
LC385862/C/Yamagata/6/2016	0.3253	0.2675	0.2172	0.1899	0.5928	0.4072	0.4008	0.2293	0.4354	0.2009	46.2	0.331	0.4719	0.4189	0.4454		LC123864.1/C/Yamagata/4/2012	0.3763	0.1796	0.2034	0.2407	0.617	0.383	0.3566	0.2133	0.5445	0.1336	44.79	0.269	0.44
LC385864/C/Yamagata/24/2016	0.3269	0.267	0.2156	0.1905	0.5939	0.4061	0.3981	0.2308	0.4437	0.1917	45.98	0.326	0.4719	0.4205	0.4462		LC123821.1/C/Yamagata/4/92	0.3734	0.1805	0.2073	0.2388	0.6122	0.3878	0.3497	0.2168	0.5445	0.1371	45.45	0.275	0.4445
LC385865/C/Yamagata/26/2016	0.3312	0.2675	0.2119	0.1894	0.5987	0.4013	0.3996	0.2297	0.4583	0.1774	44.79	0.315	0.4719	0.4173	0.4446		LC123823.1/C/Yamagata/5/2002	0.3734	0.1805	0.2053	0.2407	0.6141	0.3859	0.3566	0.2168	0.5338	0.1417	44.6	0.278	0.44
LC385866/C/Yamagata/35/2016	0.3269	0.2675	0.2151	0.1905	0.5944	0.4056	0.4	0.2308	0.4437	0.1894	46.04	0.324	0.4719	0.4205	0.4462		LC123822.1/C/Yamagata/5/92	0.3782	0.1815	0.2025	0.2378	0.616	0.384	0.3509	0.2175	0.5496	0.129	44.53	0.269	0.4415
CY239424/C/Minnesota/04/2015	0.3258	0.267	0.2167	0.1905	0.5928	0.4072	0.3988	0.2312	0.4375	0.1986	46.27	0.331	0.4719	0.4189	0.4454		AB099583.1/C/Yamagata/6/2000	0.3715	0.1805	0.2082	0.2397	0.6113	0.3887	0.3497	0.2203	0.5286	0.1551	45.75	0.289	0.4385
CY239433/C/Minnesota/08/2015	0.328	0.2686	0.2146	0.1889	0.5966	0.4034	0.4027	0.2274	0.4437	0.1917	45.73	0.323	0.4687	0.4189	0.4438		LC123871.1/C/Yamagata/6/2014	0.3744	0.1796	0.2053	0.2407	0.6151	0.3849	0.3566	0.2133	0.5374	0.1417	45.05	0.275	0.44
CY239446/C/Minnesota/16/2015	0.3253	0.267	0.2172	0.1905	0.5923	0.4077	0.3988	0.2312	0.4354	0.2009	46.34	0.332	0.4719	0.4189	0.4454		LC123824.1/C/Yamagata/7/2002	0.3734	0.1815	0.2053	0.2397	0.6132	0.3868	0.3531	0.2203	0.5338	0.1417	44.93	0.281	0.44
CY239447/C/Minnesota/17/2015	0.3296	0.2675	0.2135	0.1894	0.5971	0.4029	0.4008	0.2274	0.4509	0.1875	45.47	0.319	0.4719	0.4173	0.4446		LC123865.1/C/Yamagata/7/2012	0.3754	0.1796	0.2044	0.2407	0.616	0.384	0.3566	0.2133	0.5409	0.1377	45.07	0.272	0.44
CY239450/C/Minnesota/19/2015	0.3258	0.267	0.2167	0.1905	0.5928	0.4072	0.3988	0.2312	0.4375	0.1986	46.36	0.331	0.4719	0.4189	0.4454		LC123819.1/C/Yamagata/7/81	0.3734	0.1767	0.2053	0.2445	0.618	0.382	0.3671	0.2063	0.5338	0.1417	44.49	0.269	0.4385
CY239454/C/Minnesota/21/2015	0.3274	0.2681	0.2151	0.1894	0.5955	0.4045	0.4008	0.2293	0.4437	0.1917	45.85	0.324	0.4719	0.4173	0.4446		AB086762.1/C/Yamagata/7/88	0.3754	0.1796	0.2034	0.2416	0.617	0.383	0.3566	0.2168	0.5409	0.1336	44.88	0.272	0.4385
CY239455/C/Minnesota/22/2015	0.3291	0.267	0.214	0.1899	0.596	0.404	0.4004	0.2302	0.447	0.1889	45.85	0.323	0.4719	0.4173	0.4446		AB099584.1/C/Yamagata/8/2000	0.3706	0.1815	0.2092	0.2388	0.6094	0.3906	0.3462	0.2238	0.5267	0.1545	45.93	0.292	0.44
CY239459/C/Minnesota/24/2015	0.3274	0.2681	0.2146	0.1899	0.5955	0.4045	0.4008	0.2293	0.4437	0.1917	45.92	0.324	0.4719	0.4173	0.4446		AB099580.1/C/Yamagata/9/2000	0.3706	0.1805	0.2092	0.2397	0.6103	0.3897	0.3497	0.2203	0.5267	0.1545	45.91	0.289	0.44
CY239481/C/Minnesota/33/2015	0.3248	0.2675	0.2178	0.1899	0.5923	0.4077	0.4008	0.2293	0.4345	0.2005	46.42	0.331	0.4719	0.4205	0.4462		LC123848.1/C/Yamagata/9/2006	0.3706	0.1786	0.2092	0.2416	0.6122	0.3878	0.3566	0.2133	0.5302	0.1504	45.5	0.281	0.4415
KT232085/C/India/P119564/2011	0.3301	0.2665	0.2151	0.1883	0.5966	0.4034	0.4004	0.2263	0.4555	0.1804	44.44	0.315	0.4751	0.4205	0.4478
LC122648/C/Yamagata/1/2005	0.3291	0.2665	0.214	0.1905	0.5955	0.4045	0.4023	0.2282	0.4481	0.1858	45.42	0.319	0.4751	0.4189	0.447
LC122650/C/Yamagata/3/2005	0.3291	0.2681	0.214	0.1889	0.5971	0.4029	0.4081	0.2224	0.4481	0.1858	45.25	0.315	0.4751	0.4189	0.447
LC122653/C/Fukuoka/1/2005	0.3291	0.2697	0.214	0.1873	0.5987	0.4013	0.4066	0.2216	0.4491	0.1866	44.88	0.315	0.4703	0.4189	0.4446
LC122656/C/Yamagata/9/2006	0.3296	0.2686	0.214	0.1878	0.5982	0.4018	0.4035	0.2239	0.4491	0.1889	45.28	0.318	0.4703	0.4173	0.4438
LC122658/C/Yamagata/20/2006	0.3296	0.2686	0.2135	0.1883	0.5982	0.4018	0.4035	0.2259	0.4491	0.1866	45.27	0.318	0.4703	0.4173	0.4438
LC122659/C/Miyagi/4/2006	0.3291	0.2686	0.214	0.1883	0.5976	0.4024	0.4035	0.2259	0.447	0.1889	45.54	0.319	0.4703	0.4173	0.4438
LC122660/C/Yamagata/1/2007	0.3296	0.2686	0.2135	0.1883	0.5982	0.4018	0.4035	0.2259	0.4491	0.1866	45.27	0.318	0.4703	0.4173	0.4438
LC122661/C/Yamagata/3/2008	0.3285	0.2697	0.2146	0.1873	0.5982	0.4018	0.4073	0.222	0.4449	0.1912	45.2	0.318	0.4703	0.4173	0.4438
LC122662/C/Yamagata/11/2008	0.3285	0.2686	0.2146	0.1883	0.5971	0.4029	0.4035	0.2259	0.4449	0.1912	45.42	0.321	0.4703	0.4173	0.4438
LC122663/C/Yamagata/16/2008	0.3291	0.2702	0.214	0.1867	0.5993	0.4007	0.4073	0.222	0.4449	0.1912	45.24	0.318	0.4671	0.4173	0.4422
LC122664/C/Miyagi/2/2008	0.3285	0.2697	0.2146	0.1873	0.5982	0.4018	0.4073	0.222	0.4449	0.1912	45.2	0.318	0.4703	0.4173	0.4438
LC122665/C/Miyagi/3/2010	0.3285	0.2691	0.2146	0.1878	0.5976	0.4024	0.4054	0.2239	0.4449	0.1912	44.97	0.319	0.4703	0.4173	0.4438
LC122666/C/Tokyo/3/2010	0.3296	0.2686	0.214	0.1878	0.5982	0.4018	0.4035	0.2239	0.4491	0.1889	45.23	0.318	0.4703	0.4173	0.4438
LC122670/C/Yamagata/14/2012	0.3291	0.2697	0.214	0.1873	0.5987	0.4013	0.4073	0.222	0.447	0.1889	44.33	0.316	0.4703	0.4173	0.4438
LC122672/C/Miyagi/2/2012	0.3285	0.2697	0.2146	0.1873	0.5982	0.4018	0.4073	0.222	0.4449	0.1912	44.47	0.318	0.4703	0.4173	0.4438
LC122673/C/Fukuoka/1/2012	0.3285	0.2686	0.2146	0.1883	0.5971	0.4029	0.4035	0.2259	0.4437	0.194	45.25	0.323	0.4703	0.4157	0.443
LC122675/C/Miyagi/5/2014	0.3307	0.2665	0.2124	0.1905	0.5971	0.4029	0.3977	0.2317	0.4572	0.1797	44.83	0.318	0.4751	0.4157	0.4454
LC122676/C/Miyagi/6/2014	0.328	0.267	0.2151	0.1899	0.595	0.405	0.3969	0.2312	0.4458	0.1917	45.89	0.326	0.4703	0.4189	0.4446
LC122677/C/Tokyo/1/2014	0.3307	0.2686	0.2135	0.1873	0.5993	0.4007	0.4031	0.2248	0.4585	0.1781	44.91	0.311	0.4735	0.4173	0.4454
LC122678/C/Tokyo/4/2014	0.3301	0.2665	0.2129	0.1905	0.5966	0.4034	0.3977	0.2317	0.4562	0.1793	44.88	0.318	0.4751	0.4173	0.4462
LC013253/C/Yamagata/6/2014	0.3301	0.2681	0.214	0.1878	0.5982	0.4018	0.4031	0.2248	0.4585	0.1777	44.94	0.311	0.4767	0.4173	0.447
LC013256/C/Yamagata/15/2014	0.3264	0.2675	0.2162	0.1899	0.5939	0.4061	0.4008	0.2293	0.4396	0.1963	46.11	0.327	0.4719	0.4189	0.4454
LC013258/C/Yamagata/30/2014	0.3258	0.2675	0.2167	0.1899	0.5934	0.4066	0.4008	0.2293	0.4375	0.1986	46.21	0.329	0.4719	0.4189	0.4454
LC013259/C/Yamagata/32/2014	0.3253	0.2675	0.2172	0.1899	0.5928	0.4072	0.4008	0.2293	0.4354	0.2009	46.31	0.331	0.4719	0.4189	0.4454
LC013260/C/Yamagata/33/2014	0.3307	0.2659	0.2129	0.1905	0.5966	0.4034	0.3958	0.2317	0.4583	0.1793	44.94	0.318	0.4751	0.4173	0.4462
LC013263/C/Yamagata/18/2008	0.328	0.2686	0.2151	0.1883	0.5966	0.4034	0.4035	0.2259	0.4428	0.1935	45.38	0.323	0.4703	0.4173	0.4438
AB978548/C/Leyte/1/2011	0.3317	0.2691	0.2119	0.1873	0.6009	0.3991	0.405	0.2248	0.4615	0.1743	44.53	0.308	0.4719	0.4173	0.4446
AB978549/C/Leyte/2/2011	0.3323	0.2681	0.2119	0.1878	0.6003	0.3997	0.4031	0.2248	0.4627	0.1739	44.44	0.308	0.4735	0.4173	0.4454
AB978550/C/Leyte/3/2011	0.3317	0.2681	0.2124	0.1878	0.5998	0.4002	0.4031	0.2248	0.4606	0.1762	44.43	0.31	0.4735	0.4173	0.4454
AB978553/C/Sendai/TU1/2008	0.3291	0.2702	0.214	0.1867	0.5993	0.4007	0.4073	0.222	0.447	0.1889	45.22	0.316	0.4687	0.4173	0.443
AB978554/C/Sendai/TU2/2008	0.328	0.2697	0.2151	0.1873	0.5976	0.4024	0.4073	0.222	0.4428	0.1935	45.17	0.319	0.4703	0.4173	0.4438
AB978555/C/Sendai/TU3/2008	0.3285	0.2697	0.2146	0.1873	0.5982	0.4018	0.4073	0.222	0.4449	0.1912	45.2	0.318	0.4703	0.4173	0.4438
AB978557/C/Sendai/TU5/2008	0.3291	0.2702	0.214	0.1867	0.5993	0.4007	0.4073	0.222	0.447	0.1889	45.18	0.316	0.4687	0.4173	0.443
AB978558/C/Sendai/TU1/2012	0.3285	0.2697	0.2146	0.1873	0.5982	0.4018	0.4073	0.222	0.4449	0.1912	44.47	0.318	0.4703	0.4173	0.4438
AB978559/C/Sendai/TU2/2012	0.3274	0.2681	0.2151	0.1894	0.5955	0.4045	0.4015	0.2297	0.4407	0.1935	45.62	0.326	0.4703	0.4173	0.4438
AB978560/C/Biliran/1/2013	0.3312	0.2681	0.2129	0.1878	0.5993	0.4007	0.4031	0.2248	0.4585	0.1785	44.55	0.311	0.4735	0.4173	0.4454
AB978561/C/Biliran/2/2013	0.3312	0.2675	0.2129	0.1883	0.5987	0.4013	0.4012	0.2267	0.4585	0.1785	44.61	0.313	0.4735	0.4173	0.4454
AB978563/C/Leyte/1/2013	0.3307	0.2681	0.2129	0.1883	0.5987	0.4013	0.4023	0.2263	0.4574	0.1789	44.56	0.313	0.4735	0.4173	0.4454
AB978564/C/Leyte/2/2013	0.3312	0.2681	0.2129	0.1878	0.5993	0.4007	0.4031	0.2248	0.4585	0.1785	44.55	0.311	0.4735	0.4173	0.4454
AB978565/C/Leyte/3/2013	0.3317	0.2681	0.2124	0.1878	0.5998	0.4002	0.4031	0.2248	0.4585	0.1789	44.55	0.311	0.4719	0.4173	0.4446
AB978566/C/Palawan/1/2013	0.3312	0.2675	0.2135	0.1878	0.5987	0.4013	0.4012	0.2267	0.4585	0.1785	44.66	0.313	0.4751	0.4157	0.4454
KM504280/C/Victoria/2/2012	0.3301	0.2665	0.2129	0.1905	0.5966	0.4034	0.3977	0.2317	0.4542	0.1816	45.01	0.319	0.4735	0.4173	0.4454
AB811847/C/Mie/231/2012	0.328	0.2686	0.2151	0.1883	0.5966	0.4034	0.4035	0.2259	0.4428	0.1935	45.3	0.323	0.4703	0.4173	0.4438
AB899780/C/Yamagata/2/2010	0.3291	0.2686	0.214	0.1883	0.5976	0.4024	0.4035	0.2259	0.4449	0.1912	45.11	0.321	0.4687	0.4173	0.443
AB751603/C/Mie/180/2012	0.3285	0.2697	0.2146	0.1873	0.5982	0.4018	0.4073	0.222	0.4449	0.1912	44.47	0.318	0.4703	0.4173	0.4438
HM748630/C/Catalonia/1284/2009	0.328	0.2691	0.2151	0.1878	0.5971	0.4029	0.4054	0.2239	0.4428	0.1935	45.32	0.321	0.4703	0.4173	0.4438
HM748631/C/Catalonia/1318/2009	0.3285	0.2686	0.214	0.1889	0.5971	0.4029	0.4027	0.2274	0.4458	0.1894	45.41	0.321	0.4687	0.4189	0.4438
HM748632/C/Catalonia/1430/2009	0.3312	0.2681	0.2129	0.1878	0.5993	0.4007	0.4031	0.2248	0.4585	0.1785	44.59	0.311	0.4735	0.4173	0.4454
AB252155/C/Yamagata/27/2004	0.3291	0.2681	0.214	0.1889	0.5971	0.4029	0.4081	0.2224	0.4481	0.1858	45.29	0.315	0.4751	0.4189	0.447
AB182357/C/Aichi/1/99	0.3296	0.2697	0.2135	0.1867	0.5993	0.4002	0.4109	0.219	0.4511	0.1839	44.65	0.31	0.4703	0.4189	0.4446
AB086661/C/Miyagi/5/93	0.3344	0.2686	0.2108	0.1862	0.603	0.397	0.405	0.219	0.4668	0.1743	43.65	0.303	0.4703	0.4173	0.4438
AB035364/C/Sao_Paulo/378/82	0.3317	0.2686	0.2124	0.1873	0.6003	0.3997	0.407	0.2209	0.4585	0.1785	44.35	0.308	0.4735	0.4173	0.4454
AB035365/C/Yamagata/1/93	0.3333	0.2681	0.2124	0.1862	0.6014	0.3986	0.405	0.219	0.4627	0.1789	43.79	0.307	0.4719	0.4173	0.4446
LC122632/C/Taylor/1233/1947	0.3381	0.2654	0.2076	0.1889	0.6035	0.3965	0.3942	0.2291	0.4834	0.1579	42.78	0.3	0.4751	0.4141	0.4446
FR671422/C/JJ/1950	0.3365	0.2638	0.2092	0.1905	0.6003	0.3997	0.381	0.2379	0.4813	0.1659	43.36	0.313	0.4751	0.4109	0.443
AB126194/C/Ann_Arbor/1/50	0.336	0.2632	0.2092	0.1915	0.5993	0.4007	0.3842	0.2336	0.4793	0.1648	43.3	0.31	0.4767	0.4157	0.4462
AB035357/C/Paris/1/67	0.3376	0.2674	0.2074	0.1876	0.605	0.395	0.3981	0.2272	0.4833	0.156	42.5	0.297	0.4727	0.4148	0.44375
MH348116/C/Bovine/Montana/12/2016	0.3344	0.2648	0.2092	0.1915	0.5993	0.4007	0.3904	0.2327	0.4813	0.156	44.34	0.303	0.4815	0.4173	0.4494
LC122635/C/Mississippi/80	0.3371	0.2653	0.2074	0.1902	0.6024	0.3976	0.3938	0.2297	0.475	0.164	44.3	0.305	0.4695	0.418	0.44375
LC122645/C/Yamagata/26/2004	0.3365	0.2647	0.2085	0.1902	0.6013	0.3987	0.3965	0.2263	0.4708	0.1709	44.78	0.307	0.4727	0.4164	0.44455
AB252160/C/Saitama/1/2004	0.3392	0.2663	0.2058	0.1886	0.6056	0.3944	0.3985	0.2244	0.4813	0.1594	44.04	0.297	0.4711	0.4148	0.44295
D88427/C/Miyagi/2/93	0.3376	0.2647	0.2063	0.1913	0.6024	0.3976	0.3919	0.2317	0.4771	0.1613	44.14	0.305	0.4695	0.418	0.44375
AB099413/C/Yamagata/3/2000	0.3382	0.2658	0.2069	0.1892	0.604	0.396	0.3938	0.2278	0.4792	0.1617	43.64	0.302	0.4695	0.4164	0.44295
AB099421/C/Saitama/2/2000	0.3387	0.2658	0.2063	0.1892	0.6045	0.3955	0.3938	0.2278	0.4813	0.1594	43.48	0.301	0.4695	0.4164	0.44295
AB064404/C/Miyagi/4/96	0.3382	0.2647	0.2074	0.1897	0.6029	0.3971	0.3938	0.2259	0.4792	0.164	44.29	0.302	0.4711	0.418	0.44455
AB064405/C/Miyagi/7/96	0.3376	0.2647	0.2079	0.1897	0.6024	0.3976	0.3938	0.2259	0.4782	0.1636	44.4	0.302	0.4711	0.4196	0.44535
AB064406/C/Miyagi/8/96	0.3376	0.2658	0.2063	0.1902	0.6034	0.3966	0.3919	0.2336	0.4771	0.1594	44.14	0.305	0.4678	0.4164	0.4421
AB064407/C/Miyagi/1/93	0.3371	0.2653	0.2063	0.1913	0.6024	0.3976	0.3938	0.2317	0.475	0.1613	44.1	0.305	0.4695	0.418	0.44375
AB064408/C/Miyagi/3/93	0.3398	0.2642	0.2047	0.1913	0.604	0.396	0.3958	0.2297	0.4833	0.1524	44.53	0.297	0.4711	0.4196	0.44535
AB064410/C/Miyagi/6/93	0.3382	0.2653	0.2058	0.1908	0.6034	0.3966	0.3919	0.2317	0.4792	0.159	44.05	0.304	0.4695	0.4164	0.44295
AB064411/C/Miyagi/7/93	0.3371	0.2653	0.2085	0.1892	0.6024	0.3976	0.3958	0.2239	0.4771	0.1659	44.56	0.302	0.4727	0.418	0.44535
AB064412/C/Miyagi/1/94	0.3376	0.2653	0.2063	0.1908	0.6029	0.3971	0.39	0.2336	0.4771	0.1613	44.67	0.307	0.4678	0.4164	0.4421
AB064413/C/Miyagi/2/94	0.3371	0.2647	0.2074	0.1908	0.6018	0.3982	0.39	0.2336	0.4771	0.1617	44.02	0.307	0.4711	0.4164	0.44375
AB035363/C/Greece/1/79	0.3371	0.2642	0.2069	0.1919	0.6013	0.3987	0.3919	0.2336	0.476	0.162	44.54	0.307	0.4711	0.418	0.44455
D78433/C/Yamagata/5/92	0.3398	0.2642	0.2047	0.1913	0.604	0.396	0.3958	0.2297	0.4833	0.1524	44.47	0.297	0.4711	0.4196	0.44535
M25362/C/Nara/82	0.336	0.2632	0.2071	0.1921	0.5993	0.3991	0.388	0.2375	0.4718	0.1644	44.47	0.312	0.4687	0.4173	0.443
M25363/C/Hyogo/1/83	0.3365	0.2648	0.2065	0.1905	0.6014	0.397	0.3919	0.2336	0.4728	0.1647	44.83	0.309	0.4655	0.4173	0.4414
